# Supplementary material for: Effects of Synthetic Short Cationic Antimicrobial Peptides on the Catalytic Activity of Myeloperoxidase, Reducing Its Oxidative Capacity
Source: Antioxidants (Basel). 2022 Dec 7;11(12):2419. doi: 10.3390/antiox11122419 (PMC9774438; doi:10.3390/antiox11122419)
Supplement: Supplementary file 1 [file antioxidants-11-02419-s001.zip]

Archive with 1 entries (1 files):
- antioxidants-2084750-supplementary.pdf
